# Supplementary material for: A coma pattern-based autofocusing method resolves bacterial cold shock response at single-cell level
Source: eLife. 2026 Jul 6;15:RP110268. doi: 10.7554/eLife.110268 (PMC13336770; doi:10.7554/eLife.110268)
Supplement: Figure 1—source code 1. [file elife-110268-fig1-code1.zip]

Archive with 1 entries (1 files):
- eLife-VOR-RA-2025-110268/Figure 1Source Code 1.m
