# Supplementary material for: A coma pattern-based autofocusing method resolves bacterial cold shock response at single-cell level
Source: eLife. 2026 Jul 6;15:RP110268. doi: 10.7554/eLife.110268 (PMC13336770; doi:10.7554/eLife.110268)
Supplement: Figure 1—source code 1. [file elife-110268-fig1-code1.zip › eLife-VOR-RA-2025-110268/Figure 1Source Code 1.m]

% Diffraction pattern generation, related to Figure 1c,d
% By Sihong LI

clear;


% =========================================================================
% Simulate beam intensity profile
% General definition


global lambda
lambda = 0.65e-3;   % Laser wavelength

k = 2*pi/lambda;    % Wavenumber

a = 2.5;        % Radius of focusing lens
w = 1.518;      % Beam waist at lens plane

w = 1.2;    % test

nw = w/a;
f = 2;          % Focal length of lens
global beta
beta = a / f;   % Laser wavelength


% /////////////////////////////////////////////////////////////////////////
% Coordinates in x-z plane
% Relates to Figure 1d
if 0
    
    x = -0.004 : 1e-5 : 0.004;
    y = 0;
    z = -0.010 : 1e-5 : 0;

end


% /////////////////////////////////////////////////////////////////////////
% Coordinates in x-y-z plane
% Relates to Figure 1c
if 1
    
    x = -0.006 : 5e-5 : 0.004;
    y = (-0.004 : 5e-5 : 0.004)';

    % Change z: -0.010, -0.008, -0.006, -0.004, -0.002
    % to get the different xy plane image
    z = -0.008;

end


%%


% *************************************************************************
% % Introduce new space variables
v = k * beta * sqrt( x.^2 + y.^2 )';           % Refer to XY vector length
u = k * beta^2 * z;        % Refer to z-axis location
psi = atan2( y, x )';         % Refer to azimuth angle

v = repmat(v, 1, numel(z));
u = repmat(u, numel(x), 1);
psi = repmat(psi, 1, numel(z));

tic
% C = 8*lambda, A = 0*lambda, rho0 = 0.1
Ip = getDiffraction(u, v, psi, nw, 8, 0, 0.1);
% Ip = getDiffraction(u, v, psi, nw, 0, 0, 0.0);      % No aberration.
toc

% Final data
Ip = Ip .^2;

% nip = rescale(Ip);
% imagesc(nip)


% /////////////////////////////////////////////////////////////////////////
%%

% =========================================================================
% Coordinates in imaging field, (u, v, psi)
% Normalized beam waist, nw = w/a
% Coeff.: C = Coma, A = Astigmatism, rho0 = beam bias to axis (0 to 1)
% Coeff. unit in lambda
% This is abs(U(P)), Ip should squared.

function Ip = getDiffraction(u, v, psi, nw, C, A, rho0)

global lambda
global beta

k = 2*pi/lambda;    % Wavenumber
C = C * lambda;
A = A * lambda;
alpha = nw ^ (-2);  % (a/w)^2

% Define interparas
Lc = k*C*rho0^3 - u*rho0^2/2 - v*rho0.*cos(psi) + u/beta^2 + k*A*rho0^2;

L0 = @(r) (2*k*C*rho0 - u/2 ) .* r.^2;
L1 = @(r) k*(C*rho0 + A) .* r.^2;
L2 = @(r) (3*k*C*rho0^2 + k*C.*r.^2 - u*rho0 + 2*k*A*rho0) .* r;
L3 = @(r) -v .* r;
Lj = @(r) sqrt( L2(r).^2 + L3(r).^2 - 2*L2(r).* v .* r.*cos(psi) );

Lt = @(r) atan2( v .* r .*sin(psi), ( L2(r) - v .* r .*cos(psi) ) );

% 4 terms makes enough profiles
parfor s = 0 : 3
        
    core = @(r) exp( -alpha .* r.^2 + 1i .* L0(r) ) .* besselj(s, L1(r)) .* ...
            besselj(2*s, Lj(r)) .* cos(2*s.*Lt(r)) .* r;
        
    % Take r limits to 1.5*w/a to get 98.7% of the beam power and
    % compromise with lens radius. Do not take account of truncate effects.
    ist = integral( core, 0, 1.5*nw, 'ArrayValued', true ) * (-1i)^s;

	Is(:, :, s+1) = ist;

    disp( num2str(s) )
end

Is = Is .* exp(1i*Lc) * (-1i);

Is(:,:,1) = Is(:,:,1) / 2;
Ip = abs( sum(Is, 3) );

Ip = Ip * 2*k * beta^2;     % Total U(P) value, AG = 1;

end
