# Supplementary material for: A coma pattern-based autofocusing method resolves bacterial cold shock response at single-cell level
Source: eLife. 2026 Jul 6;15:RP110268. doi: 10.7554/eLife.110268 (PMC13336770; doi:10.7554/eLife.110268)
Supplement: Figure 5—source code 1. [file elife-110268-fig5-code1.zip › eLife-VOR-RA-2025-110268/Figure 5Source Code 2.m]

% Scattering cross section, related to Figure 5b
% Model based on Rayleigh-Gans approximation
% By Sihong LI

clear

% -------------------------------------------------------------------------
lambda = 0.6;       % OD wavelength, in um, 600nm
dtheta = 0.25;
dbeta = 0.25;

beta = (0: pi/180*dbeta :pi/2).';
% Angle start from 1 to 180 deg
theta = pi/180*0: pi/180*dtheta :pi/180*180;

% =========================================================================
% GENERAL DEFINITIONS
n0 = 1.338;     % Medium refractive index
np = 1.384;     % E.coli refractive index
m = np/n0;

global k0 smap sb2 cb2 st2
k0 = 2*pi*n0/lambda;
smap = sin(beta) .* ( sin(theta) .* (1 + cos(theta).^2) );
% smap = sin(theta) .* (1 + cos(theta).^2);
sb2 = sin(beta).^2;
cb2 = cos(beta).^2;
st2 = sin(theta/2);

% General region
v = 0.5:0.25:5;   % Moma measured range
k = (2.5:0.25:5)';

% =========================================================================

highres = 0;

if ~highres

kmap = repmat(k, 1, numel(v));
vmap = repmat(v, numel(k), 1);

wmap = (6*vmap/pi ./kmap).^(1/3);   % Use Ellipsoid model
lmap = kmap .* wmap;

for i = 1 : numel(v)
    
    for j = 1 : numel(k)

        temp_csmap = calTSC_all( k(j), wmap(j,i) );

        tscmap1(j, i) = sum(temp_csmap(:,3:end), 'all', 'omitnan');     % Angle 0.5
        tscmap2(j, i) = sum(temp_csmap(:,5:end), 'all', 'omitnan');     % Angle 1.0
        tscmap3(j, i) = sum(temp_csmap(:,7:end), 'all', 'omitnan');     % Angle 1.5
        tscmap4(j, i) = sum(temp_csmap(:,9:end), 'all', 'omitnan');     % Angle 2.0
        tscmap5(j, i) = sum(temp_csmap(:,11:end), 'all', 'omitnan');	% Angle 2.5
        tscmap6(j, i) = sum(temp_csmap(:,13:end), 'all', 'omitnan');	% Angle 3.0
        tscmap7(j, i) = sum(temp_csmap(:,15:end), 'all', 'omitnan');	% Angle 3.5
        tscmap8(j, i) = sum(temp_csmap(:,17:end), 'all', 'omitnan');	% Angle 4.0
        tscmap9(j, i) = sum(temp_csmap(:,19:end), 'all', 'omitnan');	% Angle 4.5
        tscmap10(j, i) = sum(temp_csmap(:,21:end), 'all', 'omitnan');	% Angle 5.0
    end
end

tscmap = [tscmap1; tscmap2; tscmap3; tscmap4; tscmap5; tscmap6];
vmap = repmat( vmap, 6, 1 );
wmap = repmat( wmap, 6, 1 );
lmap = repmat( lmap, 6, 1 );
kmap = repmat( kmap, 6, 1 );

else
    
% =========================================================================
% High resolution data of angle 0.5

kmap = repmat(k, 1, numel(v));
vmap = repmat(v, numel(k), 1);

wmap = (6*vmap/pi ./kmap).^(1/3);   % Use Ellipsoid model
lmap = kmap .* wmap;

for i = 1 : numel(v)
    
    for j = 1 : numel(k)

        temp_csmap = calTSC_all( k(j), wmap(j,i) );
        tscmap(j, i) = sum(temp_csmap(:,3:end), 'all', 'omitnan');     % Angle 0.5
    end
end

end

% =========================================================================
% Unit in um^2
tscmap = tscmap .* vmap.^2 * k0^4/4/pi * (m-1)^2;
tscmap = tscmap * (dtheta*pi/180) * (dbeta*pi/180);

vvec = vmap(:);
tvec = tscmap(:);

marker = wmap<0.5 | wmap>1.6;
marker = marker | lmap<1.5 | lmap>7;

% Final data
vvec(marker) = [];
tvec(marker) = [];


% =========================================================================

% Calculate total scattering cross section
% P(theta)*[ 1 + cos(theta)^2]*sin(theta)*sin(beta) dbeta dtheta
function csmap = calTSC_all( k, w )

global k0 sb2 cb2 st2 smap

x = sqrt( sb2 + k^2*cb2 ) * 1*k0 .* st2 * w;
p = 9./x.^6 .* ( sin(x) - x.*cos(x)).^2;        % P(theta), intraparticle interaction function
% p = 1;

csmap = smap .* p;

end
